# Supplementary material for: Performance and Clinical Utility of Deep Learning for Detecting Referable Age-Related Macular Degeneration on Fundus Photographs: A Systematic Review and Meta-Analysis
Source: Diagnostics (Basel). 2026 Feb 22;16(4):633. doi: 10.3390/diagnostics16040633 (PMC12939426; doi:10.3390/diagnostics16040633)
Supplement: Supplementary file 1 [file diagnostics-16-00633-s001.zip]

Archive with 1 entries (1 files):
- diagnostics-4101396-supplementary.pdf
